# Supplementary material for: Fibrogenesis in Human Mucosa and Muscularis Precision-Cut Intestinal Slices
Source: Cells. 2024 Jun 22;13(13):1084. doi: 10.3390/cells13131084 (PMC11240565; doi:10.3390/cells13131084)
Supplement: Supplementary file 1 [file cells-13-01084-s001.zip]

Archive with 1 entries (1 files):
- cells-3048448-supplementary.pdf
